# Supplementary material for: The Preventive Impact of Chokeberry (Aronia melanocarpa L.) Extract Regarding the Disruption of Calcium and Phosphorus Homeostasis and Chosen Pathways of Its Regulation in an Animal Model of General Population Exposure to Cadmium
Source: Nutrients. 2025 Feb 16;17(4):702. doi: 10.3390/nu17040702 (PMC11858106; doi:10.3390/nu17040702)
Supplement: Supplementary file 1 [file nutrients-17-00702-s001.zip]

Archive with 1 entries (1 files):
- nutrients-3432042-supplementary.pdf
